# Supplementary material for: The Characterisation of Lactococcus garvieae Isolated in an Outbreak of Septicaemic Disease in Farmed Sea Bass (Dicentrarchus labrax, Linnaues 1758) in Italy
Source: Pathogens. 2024 Jan 4;13(1):49. doi: 10.3390/pathogens13010049 (PMC10820654; doi:10.3390/pathogens13010049)
Supplement: Supplementary file 1 [file pathogens-13-00049-s001.zip]

Archive with 3 entries (3 files):
- Supplementary_Figure_S1.pdf
- Supplementary_Table_S1_16S_SEQ_cb.pdf
- Supplementary_Table_S2_SNP_Matrix.xlsx
